# Supplementary material for: Long-read genome sequencing resolves a de novo complex 18q12.1q21.2 triplication causing partial tetrasomy and reveals its underlying mechanism
Source: Hum Genet. 2026 Jul 4;145(1):56. doi: 10.1007/s00439-026-02855-0 (PMC13332952; doi:10.1007/s00439-026-02855-0)
Supplement: Supplementary file 1 — Supplementary Material 1 [file 439_2026_2855_MOESM1_ESM.xlsx]

## Sheet: Foglio1
CHROM	START	END	SVTYPE	LENGTH	QUAL	INFO	GT:GQ:DR:DV
chr18	34460000	52859000	<DUP>	18399000	.	CN=4	.
chr18	34460465	34494769	<INV>	34304	60	PRECISE ;SUPPORT=15;COVERAGE=18,19,26,30,34;STRAND=+;AF=0.441;PHASE=1	0|1:60:19:15
chr18	52858933	52862080	<INV>	3147	60	PRECISE;SUPPORT=4;COVERAGE=22,20,15,11,10;STRAND=-;AF=0.222;PHASE=2	1|0:0:14:4
CN=Estimated copy number status
PRECISE=Structural variation with precise breakpoints
SUPPORT=Number of reads supporting the structural variation
COVERAGE=Coverages near upstream, start, center, end, downstream of structural variation
GT=Genotype
GQ=Genotype quality
DR=Number of reference reads
DV=Number of variant reads
