# Supplementary material for: Long-read genome sequencing resolves a de novo complex 18q12.1q21.2 triplication causing partial tetrasomy and reveals its underlying mechanism
Source: Hum Genet. 2026 Jul 4;145(1):56. doi: 10.1007/s00439-026-02855-0 (PMC13332952; doi:10.1007/s00439-026-02855-0)
Supplement: Supplementary file 2 — Supplementary Material 2 [file 439_2026_2855_MOESM2_ESM.xlsx]

## Sheet: Table S1
Table S2. Sequence of primers for PCR assays
Oligonucleotide name	Sequence (5' to 3')
Trip_chr18_BPinv34Mb_F	AAAGAAATCAGTAACTGTACAC
Trip_chr18_BPinv34Mb_R	AGTTGCTCCCAGATGAACC
Trip_chr18_BPinv52Mb_1_F	GGAATGGGGCAGCAATGTTT
Trip_chr18_BPinv52Mb_1_R	AGACTTAGAATAGCCACGGG
